# Supplementary material for: Proteomics Analyses of Small Extracellular Vesicles of Aqueous Humor: Identification and Validation of GAS6 and SPP1 as Glaucoma Markers
Source: Int J Mol Sci. 2024 Jun 26;25(13):6995. doi: 10.3390/ijms25136995 (PMC11241616; doi:10.3390/ijms25136995)
Supplement: Supplementary file 1 [file ijms-25-06995-s001.zip]

Archive with 5 entries (5 files):
- Revised Supplementary Table S3.xlsx
- Supplementary Figure S1.tiff
- Supplementary Table S1.xlsx
- Supplementary Table S2 IJMS.xlsx
- Supplementary Table S4 IJMS.xlsx
