# Supplementary material for: Proteomics Analyses of Small Extracellular Vesicles of Aqueous Humor: Identification and Validation of GAS6 and SPP1 as Glaucoma Markers
Source: Int J Mol Sci. 2024 Jun 26;25(13):6995. doi: 10.3390/ijms25136995 (PMC11241616; doi:10.3390/ijms25136995)
Supplement: Supplementary file 1 [file ijms-25-06995-s001.zip › Revised Supplementary Table S3.xlsx]

## Sheet: Supplementary Table S3
Supplementary Table S3. Dysregulated proteins associated to cataracts and/or glaucoma diseases derived from the indicated comparisons, and thus, with potential as biomarkers of these diseases.
Comparison	Protein name	Dysregulation	Log2 Ratio	p-value	Exocarta1
ICL vs. Cataracts	APOA1	UP	1.20914	0.0242415	Colorectal cancer cells, liver cancer cells, melanoma cells, etc.
	DBF4B	UP	2.00197	0.0305129	Mesenchymal stem cells
	SPP1	UP	2.14925	0.00158513	Ovarian cancer cells
	GAS6	UP	1.16584	0.0404793	Colorectal cancer cells, mesenchymal stem cells, nasopharyngeal carcinoma cells
	APLP2	UP	2.85029	0.0247366	Colorectal cancer cells, ovarian cancer cells, saliva
	LRP1	UP	1.66918	0.0116596	Hepatocellular carcinoma cells, ovarian cancer cells, plasma, etc.
	C1R	DOWN	-1.08958	0.042609	Plasma, platelets, prostate cancer cells
	IGHG4	DOWN	-1.36471	0.0467106	Colorectal cancer cells, mesenchymal stem cells, platelets
ICL vs. Glaucoma	FGB	DOWN	-1.97078	0.0209889	Hepatocellular carcinoma cells, malignant pleural effusions, mesenchymal stem cells, plasma, etc.
	TRIM33	DOWN	-2.23375	0.00848085	-
	FGA	DOWN	-1.25778	0.0449928	Hepatocytes, mesenchymal stem cells, platelets, thymus, urine
	FGG	DOWN	-1.84554	0.0250667	Hepatocellular carcinoma cells, malignant pleural effusions, mesenchymal stem cells, plasma, platelets, etc.
	SLC4A1	DOWN	-1.98884	0.0354427	Platelets, urine
Cataracts vs. Glaucoma	C1R	UP	1.43012	0.00455134	Plasma, platelets, prostate cancer cells
	NID1	UP	1.31338	0.039594	Melanoma cells, mesenchymal stem cells, nosopharyngeal carcinoma cells, urine
	RARRES2	UP	1.781	0.0168769	-
	AHSG	DOWN	-1.9569	0.0257401	B cells, colorectal cancer cells, hepatocellular carcinoma cells, melanoma, mesenchymal stem cells, platelets, prostate cancer cells, urine
	DCN;BGN	DOWN	-1.09239	0.0356903	-
	F2	DOWN	-1.03769	0.0435955	Colorectal cancer cells, hepatocellular carcinoma cells, melanoma cells, platelets, prostate cancer cells, urine
	GAS6	DOWN	-1.29348	0.00788833	Colorectal cancer cells, mesenchymal stem cells, nasopharyngeal carcinoma cells
	HBA1	DOWN	-1.4956	0.037973	B cells, bladder cancer cells, colorectal cancer cells, hepatocellular carcinoma cells, ovarian cancer cells, plasma, platelets, urine…
	HBB;HBD	DOWN	-1.63501	0.039513	-
	SERPINA1	DOWN	-1.11476	0.0327391	Colorectal cancer cells, hepatocellular carcinoma cells, liver cancer cells, plasma, platelets, urine…
	SLC4A1	DOWN	-2.00718	0.00409947	Platelets, urine
	SPP1	DOWN	-1.41571	0.00668424	-
	SPTA1	DOWN	-1.97659	0.0207314	-
	SPTB	DOWN	-1.6066	0.0272021	Neuroblastoma cells, platelets
	TRIM33	DOWN	-1.46153	0.0328464	-
	ZNF648	DOWN	-1.24167	0.022112	-
1, Exocarta database was used to determine the previous presence of identified proteins in exosomes. Sources of exosomes where proteins were previously identified are shown. -, no previously identified in exosomes.
