# Supplementary material for: Proteomics Analyses of Small Extracellular Vesicles of Aqueous Humor: Identification and Validation of GAS6 and SPP1 as Glaucoma Markers
Source: Int J Mol Sci. 2024 Jun 26;25(13):6995. doi: 10.3390/ijms25136995 (PMC11241616; doi:10.3390/ijms25136995)
Supplement: Supplementary file 1 [file ijms-25-06995-s001.zip › Supplementary Table S1.xlsx]

## Sheet: Supplementary Table S1
Supplementary Table S1. Clinical-pathological characteristics of the individuals involved in the study.
Sample	Gender	Age	Pathology	Application
ICL 1	F	54	Healthy	ELISA
ICL 2	F	57	Healthy	ELISA, pool WB
ICL 3	F	55	Healthy	ELISA
ICL 4	F	51	Healthy	ELISA
ICL 5	F	31	Healthy	ELISA, pool WB
ICL 6	M	23	Healthy	ELISA
ICL 7	F	57	Healthy	ELISA, WB
ICL 8	F	42	Healthy	ELISA
ICL 9	F	47	Healthy	ELISA
ICL 10	F	53	Healthy	ELISA, WB
ICL 11	F	54	Healthy	ELISA
ICL 12	F	51	Healthy	ELISA
ICL 13	F	59	Healthy	ELISA
ICL 14	F	54	Healthy	ELISA, WB, pool WB
ICL 15	F	53	Healthy	TMT, ELISA
ICL 16	M	26	Healthy	TMT, ELISA, WB
ICL 17	F	32	Healthy	TMT, ELISA
ICL 18	M	34	Healthy	TMT, ELISA
ICL 19	M	22	Healthy	TMT,ELISA
ICL 20	M	52	Healthy	TMT, ELISA
ICL 21	F	29	Healthy	TMT, ELISA
ICL 22	F	38	Healthy	ELISA
ICL 23	F	52	Healthy	TMT, ELISA
ICL 24	M	45	Healthy	TMT, ELISA
ICL 25	M	32	Healthy	ELISA
ICL 27	F	56	Healthy	ELISA
ICL 28	F	49	Healthy	TMT, ELISA
ICL 29	F	51	Healthy	ELISA
ICL 30	F	51	Healthy	ELISA, TMT
ICL 31	F	31	Healthy	ELISA, TMT
ICL 32	F	59	Healthy	ELISA, TMT
ICL 33	F	52	Healthy	TMT, ELISA
ICL 34	M	42	Healthy	TMT, ELISA
ICL 35	M	29	Healthy	TMT, ELISA
ICL 36	F	27	Healthy	ELISA
ICL 37	F	24	Healthy	ELISA
ICL 38	F	27	Healthy	ELISA
ICL 39	F	37	Healthy	ELISA
ICL 40	M	39	Healthy	ELISA, pool WB
ICL 41	F	38	Healthy	TMT
ICL 42	M	53	Healthy	TMT
ICL 43	F	51	Healthy	TMT
CATARACTS 1	M	52	Cataracts	ELISA
CATARACTS 2	M	70	Cataracts	ELISA
CATARACTS 3	F	63	Cataracts	ELISA, pool WB
CATARACTS 4	M	79	Cataracts	ELISA, pool WB
CATARACTS 5	F	82	Cataracts	ELISA, pool WB
CATARACTS 6	F	90	Cataracts	ELISA
CATARACTS 7	F	55	Cataracts	ELISA, pool WB
CATARACTS 8	M	89	Cataracts	ELISA, pool WB
CATARACTS 9	F	50	Cataracts	ELISA
CATARACTS 10	F	74	Cataracts	ELISA
CATARACTS 11	F	66	Cataracts	TMT, ELISA
CATARACTS 12	M	75	Cataracts	ELISA
CATARACTS 13	F	58	Cataracts	ELISA
CATARACTS 14	F	49	Cataracts	TMT, ELISA
CATARACTS 15	M	71	Cataracts	TMT, ELISA
CATARACTS 16	F	62	Cataracts	TMT, ELISA
CATARACTS 17	F	62	Cataracts	TMT, ELISA
CATARACTS 18	M	70	Cataracts	TMT, ELISA
CATARACTS 19	M	73	Cataracts	ELISA
CATARACTS 20	M	56	Cataracts	ELISA
CATARACTS 21	F	60	Cataracts	TMT, ELISA
CATARACTS 22	F	67	Cataracts	ELISA
CATARACTS 23	M	69	Cataracts	ELISA
CATARACTS 24	M	75	Cataracts	ELISA
CATARACTS 25	F	73	Cataracts	ELISA
CATARACTS 26	F	72	Cataracts	TMT, ELISA
CATARACTS 27	F	74	Cataracts	TMT, ELISA
CATARACTS 28	F	80	Cataracts	TMT, ELISA
CATARACTS 29	M	72	Cataracts	ELISA
CATARACTS 30	F	62	Cataracts	ELISA
CATARACTS 31	M	75	Cataracts	ELISA
CATARACTS 32	F	75	Cataracts	ELISA
CATARACTS 33	M	65	Cataracts	ELISA
CATARACTS 34	M	75	Cataracts	ELISA
CATARACTS 35	F	70	Cataracts	ELISA
CATARACTS 36	F	50	Cataracts	ELISA
CATARACTS 37	M	45	Cataracts	ELISA
CATARACTS 38	F	69	Cataracts	ELISA
CATARACTS 39	F	62	Cataracts	ELISA
CATARACTS 40	M	55	Cataracts	ELISA
CATARACTS 41	F	57	Cataracts	ELISA
CATARACTS 42	F	78	Cataracts	ELISA
CATARACTS 43	M	80	Cataracts	ELISA
CATARACTS 44	F	52	Cataracts	ELISA
CATARACTS 45	F	73	Cataracts	TMT, ELISA
CATARACTS 46	F	82	Cataracts	ELISA
CATARACTS 47	F	68	Cataracts	ELISA, TMT
CATARACTS 48	M	53	Cataracts	ELISA
CATARACTS 49	M	66	Cataracts	ELISA
CATARACTS 50	F	81	Cataracts	ELISA
CATARACTS 51	F	70	Cataracts	ELISA
CATARACTS 52	F	60	Cataracts	ELISA
CATARACTS 53	F	62	Cataracts	ELISA
CATARACTS 54	F	77	Cataracts	ELISA
CATARACTS 55	F	72	Cataracts	ELISA
CATARACTS 56	F	71	Cataracts	TMT, ELISA
CATARACTS 57	M	73	Cataracts	ELISA
CATARACTS 58	F	63	Cataracts	ELISA
CATARACTS 59	F	82	Cataracts	ELISA
CATARACTS 60	M	62	Cataracts	ELISA, WB
CATARACTS 61	M	82	Cataracts	ELISA, TMT
CATARACTS 62	M	41	Cataracts	ELISA, TMT
CATARACTS 63	F	70	Cataracts	ELISA, WB, TMT
CATARACTS 64	M	73	Cataracts	ELISA
CATARACTS 65	F	61	Cataracts	ELISA, TMT
CATARACTS 66	M	70	Cataracts	ELISA
CATARACTS 67	F	46	Cataracts	ELISA
CATARACTS 68	F	72	Cataracts	ELISA
CATARACTS 69	F	72	Cataracts	ELISA, WB
CATARACTS 70	M	68	Cataracts	ELISA
CATARACTS 71	F	50	Cataracts	ELISA
CATARACTS 72	F	72	Cataracts	ELISA
CATARACTS 73	M	60	Cataracts	ELISA, WB
CATARACTS 74	F	72	Cataracts	ELISA
CATARACTS 75	F	69	Cataracts	ELISA
CATARACTS 76	F	72	Cataracts	ELISA
CATARACTS 77	M	74	Cataracts	ELISA
CATARACTS 78	F	91	Cataracts	ELISA
CATARACTS 79	M	84	Cataracts	ELISA
CATARACTS 80	M	77	Cataracts	ELISA
CATARACTS 81	M	72	Cataracts	ELISA
CATARACTS 82	F	78	Cataracts	ELISA
CATARACTS 83	F	70	Cataracts	ELISA
CATARACTS 84	F	72	Cataracts	ELISA
CATARACTS 85	F	83	Cataracts	ELISA
CATARACTS 86	F	86	Cataracts	ELISA
CATARACTS 87	M	71	Cataracts	ELISA
CATARACTS 88	M	79	Cataracts	ELISA, WB
CATARACTS 89	F	90	Cataracts	ELISA
CATARACTS 90	F	77	Cataracts	ELISA
CATARACTS 91	F	78	Cataracts	ELISA
CATARACTS 92	M	73	Cataracts	ELISA
CATARACTS 93	F	67	Cataracts	TMT
CATARACTS 97	F	61	Cataracts	TMT
CATARACTS 98	F	68	Cataracts	TMT
CATARACTS 99	F	78	Cataracts	TMT
CATARACTS 100	M	76	Cataracts	TMT
CATARACTS 101	F	67	Cataracts	TMT
CATARACTS 103	F	74	Cataracts	TMT
CATARACTS 105	M	61	Cataracts	TMT
CATARACTS 106	M	47	Cataracts	TMT
CATARACTS 107	M	79	Cataracts	TMT
CATARACTS 108	M	68	Cataracts	TMT
CATARACTS 109	F	40	Cataracts	TMT
CATARACTS 110	F	61	Cataracts	TMT
CATARACTS 111	M	78	Cataracts	TMT
CATARACTS 113	F	68	Cataracts	TMT
CATARACTS 114	M	78	Cataracts	TMT
CATARACTS 115	F	69	Cataracts	TMT
CATARACTS 116	M	81	Cataracts	TMT
CATARACTS 117	F	71	Cataracts	TMT
CATARACTS 118	M	73	Cataracts	TMT
CATARACTS 119	M	63	Cataracts	TMT
CATARACTS 120	M	59	Cataracts	TMT
CATARACTS 121	F	72	Cataracts	TMT
GLAUCOMA 1	M	55	Glaucoma	ELISA, pool WB
GLAUCOMA 2	M	68	Glaucoma	ELISA
GLAUCOMA 3	F	69	Glaucoma	ELISA, pool WB
GLAUCOMA 4	F	51	Glaucoma	ELISA, WB, pool WB
GLAUCOMA 5	F	74	Glaucoma	ELISA, pool WB
GLAUCOMA 6	F	74	Glaucoma	TMT, ELISA
GLAUCOMA 7	M	26	Glaucoma	TMT, ELISA
GLAUCOMA 8	M	75	Glaucoma	TMT, ELISA
GLAUCOMA 9	F	71	Glaucoma	TMT, ELISA
GLAUCOMA 10	F	72	Glaucoma	TMT, ELISA
GLAUCOMA 11	F	68	Glaucoma	ELISA
GLAUCOMA 12	F	81	Glaucoma	ELISA
GLAUCOMA 13	F	55	Glaucoma	TMT, ELISA
GLAUCOMA 14	F	59	Glaucoma	TMT, ELISA
GLAUCOMA 15	F	56	Glaucoma	TMT, ELISA
GLAUCOMA 16	F	70	Glaucoma	TMT, ELISA
GLAUCOMA 17	M	89	Glaucoma	TMT, ELISA
GLAUCOMA 18	M	80	Glaucoma	TMT, ELISA
GLAUCOMA 19	F	76	Glaucoma	TMT, ELISA
GLAUCOMA 20	M	75	Glaucoma	TMT, ELISA
GLAUCOMA 21	F	73	Glaucoma	ELISA
GLAUCOMA 22	F	74	Glaucoma	ELISA, WB
GLAUCOMA 23	F	81	Glaucoma	ELISA
GLAUCOMA 24	M	75	Glaucoma	ELISA
GLAUCOMA 25	M	85	Glaucoma	ELISA
GLAUCOMA 26	M	55	Glaucoma	ELISA, WB
GLAUCOMA 27	F	80	Glaucoma	ELISA, WB
GLAUCOMA 28	F	83	Glaucoma	ELISA
GLAUCOMA 29	M	67	Glaucoma	ELISA
GLAUCOMA 30	F	72	Glaucoma	ELISA, WB
GLAUCOMA 31	F	87	Glaucoma	ELISA
