# Supplementary material for: Proteomics Analyses of Small Extracellular Vesicles of Aqueous Humor: Identification and Validation of GAS6 and SPP1 as Glaucoma Markers
Source: Int J Mol Sci. 2024 Jun 26;25(13):6995. doi: 10.3390/ijms25136995 (PMC11241616; doi:10.3390/ijms25136995)
Supplement: Supplementary file 1 [file ijms-25-06995-s001.zip › Supplementary Table S2 IJMS.xlsx]

## Sheet: Supplementary Table S2
Supplementary Table S2. Identified proteins in sEVs from ICL individuals, cataracts, and glaucoma patients.
Majority protein IDs	Protein names	Gene names	Fasta headers	Number of proteins	Peptides	Razor + unique peptides	Unique peptides	Sequence coverage [%]	Mol. weight [kDa]	Sequence length	ICL 1 (126)	ICL 2 (127N)	ICL 3 (127C)	CATARACTS 1 (128N)	CATARACTS 2 (128C)	CATARACTS 3 (129N)	CATARACTS 4 (129C)	GLAUCOMA 1 (130N)	GLAUCOMA 2 (130C)	GLAUCOMA 3 (131)
A0A0B4J1U7		IGHV6-1	sp|A0A0B4J1U7|HV601_HUMAN Immunoglobulin heavy variable 6-1 OS=Homo sapiens OX=9606 GN=IGHV6-1 PE=3 SV=1	1	1	1	1	7.4	13481	121	866.57	953.93	329.84	110.39	109.52	1198.6	341.91	448.46	584.72	373.04
A0A0B4J1V0		IGHV3-15	sp|A0A0B4J1V0|HV315_HUMAN Immunoglobulin heavy variable 3-15 OS=Homo sapiens OX=9606 GN=IGHV3-15 PE=3 SV=1	1	1	1	1	10.9	12926	119	0	168.54	0	0	0	320.81	0	0	0	0
A0A2R8Y422;P62987;P62979;P0CG47;P0CG48	Ubiquitin-60S ribosomal protein L40;Ubiquitin;60S ribosomal protein L40;Ubiquitin-40S ribosomal protein S27a;Ubiquitin;40S ribosomal protein S27a;Polyubiquitin-B;Ubiquitin;Polyubiquitin-C;Ubiquitin	UBA52;RPS27A;UBB;UBC	tr|A0A2R8Y422|A0A2R8Y422_HUMAN Ubiquitin carboxyl extension protein 80 OS=Homo sapiens OX=9606 GN=RPS27AP5 PE=3 SV=1;sp|P62987|RL40_HUMAN Ubiquitin-60S ribosomal protein L40 OS=Homo sapiens OX=9606 GN=UBA52 PE=1 SV=2;sp|P62979|RS27A_HUMAN Ubiquitin-40S rib	5	1	1	1	5.8	17967	156	0	0	0	0	0	0	0	0	131.58	329.03
A2NJV5;A0A0A0MRZ7;A0A075B6S6;A0A075B6S2;A0A075B6P5;A0A087WW87;P06310;P01615;P01614	Ig kappa chain V-II region RPMI 6410;Ig kappa chain V-II region FR;Ig kappa chain V-II region Cum	IGKV A18;IGKV2D-26;IGKV2D-30;IGKV2D-29;IGKV2D-28;IGKV2-40	sp|A2NJV5|KV229_HUMAN Immunoglobulin kappa variable 2-29 OS=Homo sapiens OX=9606 GN=IGKV2-29 PE=3 SV=2;sp|A0A0A0MRZ7|KVD26_HUMAN Immunoglobulin kappa variable 2D-26 OS=Homo sapiens OX=9606 GN=IGKV2D-26 PE=3 SV=1;sp|A0A075B6S6|KVD30_HUMAN Immunoglobulin kap	9	1	1	1	10.8	13085	120	0	262.29	205.39	222.29	201.62	334.57	339.7	0	374.6	227.04
O00391	Sulfhydryl oxidase 1	QSOX1	sp|O00391|QSOX1_HUMAN Sulfhydryl oxidase 1 OS=Homo sapiens OX=9606 GN=QSOX1 PE=1 SV=3	1	3	3	3	4	82577	747	6762.1	7498.6	759.67	5086	2152	7626.9	1442.4	7478.7	4803.7	2139
O00468	Agrin;Agrin N-terminal 110 kDa subunit;Agrin C-terminal 110 kDa subunit;Agrin C-terminal 90 kDa fragment;Agrin C-terminal 22 kDa fragment	AGRN	sp|O00468|AGRIN_HUMAN Agrin OS=Homo sapiens OX=9606 GN=AGRN PE=1 SV=6	1	2	2	2	1.1	217.32	2068	692.66	1024.9	603.25	922.21	493.9	1336.9	208.69	469.93	687.52	950.9
O15020	Spectrin beta chain, non-erythrocytic 2	SPTBN2	sp|O15020|SPTN2_HUMAN Spectrin beta chain, non-erythrocytic 2 OS=Homo sapiens OX=9606 GN=SPTBN2 PE=1 SV=3	1	1	1	1	0.3	271.32	2390	16049	38088	45784	52620	86856	44201	30287	9832.1	98067	13759
O43505	Beta-1,4-glucuronyltransferase 1	B4GAT1	sp|O43505|B4GA1_HUMAN Beta-1,4-glucuronyltransferase 1 OS=Homo sapiens OX=9606 GN=B4GAT1 PE=1 SV=1	1	1	1	1	1.9	47119	415	594.72	330.47	124.74	0	0	657.04	0	499.73	0	161.14
O43707;P12814	Alpha-actinin-4;Alpha-actinin-1	ACTN4;ACTN1	sp|O43707|ACTN4_HUMAN Alpha-actinin-4 OS=Homo sapiens OX=9606 GN=ACTN4 PE=1 SV=2;sp|P12814|ACTN1_HUMAN Alpha-actinin-1 OS=Homo sapiens OX=9606 GN=ACTN1 PE=1 SV=2	2	3	3	3	2.4	104.85	911	219.07	704.62	0	1478.2	1133.9	653.84	123.85	285.27	880.9	729.56
O75326	Semaphorin-7A	SEMA7A	sp|O75326|SEM7A_HUMAN Semaphorin-7A OS=Homo sapiens OX=9606 GN=SEMA7A PE=1 SV=1	1	2	2	2	3.2	74823	666	898.87	999.78	0	350.6	315.24	2831.7	257.1	396.43	964.57	780.99
O75443	Alpha-tectorin	TECTA	sp|O75443|TECTA_HUMAN Alpha-tectorin OS=Homo sapiens OX=9606 GN=TECTA PE=1 SV=3	1	1	1	1	0.5	239.52	2155	2150	1347.6	365.7	1044.1	351.31	2385.1	1266.7	1231.4	1518.9	681.24
O75752	UDP-GalNAc:beta-1,3-N-acetylgalactosaminyltransferase 1	B3GALNT1	sp|O75752|B3GL1_HUMAN UDP-GalNAc:beta-1,3-N-acetylgalactosaminyltransferase 1 OS=Homo sapiens OX=9606 GN=B3GALNT1 PE=1 SV=1	1	1	1	1	4.2	39511	331	0	0	0	0	138.52	362.29	0	147.56	0	0
O94985	Calsyntenin-1;Soluble Alc-alpha;CTF1-alpha	CLSTN1	sp|O94985|CSTN1_HUMAN Calsyntenin-1 OS=Homo sapiens OX=9606 GN=CLSTN1 PE=1 SV=1	1	2	2	2	2.5	109.79	981	210.27	482.7	0	280.02	0	675.73	0	0	341.45	150.84
P00338	L-lactate dehydrogenase A chain	LDHA	sp|P00338|LDHA_HUMAN L-lactate dehydrogenase A chain OS=Homo sapiens OX=9606 GN=LDHA PE=1 SV=2	1	1	1	1	4.8	36688	332	483.08	588.45	0	1139.7	419.12	617.42	103.47	207.89	569.85	243.98
P00352	Retinal dehydrogenase 1	ALDH1A1	sp|P00352|AL1A1_HUMAN Aldehyde dehydrogenase 1A1 OS=Homo sapiens OX=9606 GN=ALDH1A1 PE=1 SV=2	5	4	4	4	11.4	54861	501	3151.6	2659.5	253.93	10833	3926.8	1488.9	879.21	1770.9	2843.6	532.44
P00450	Ceruloplasmin	CP	sp|P00450|CERU_HUMAN Ceruloplasmin OS=Homo sapiens OX=9606 GN=CP PE=1 SV=1	2	13	13	13	14.6	122.2	1065	38081	45201	6800.7	51123	24436	70326	12234	44441	25773	12663
P00491	Purine nucleoside phosphorylase	PNP	sp|P00491|PNPH_HUMAN Purine nucleoside phosphorylase OS=Homo sapiens OX=9606 GN=PNP PE=1 SV=2	1	1	1	1	3.8	32118	289	152.14	271.8	0	407.87	0	409.81	331.08	0	533.74	328.48
P00734	Prothrombin;Activation peptide fragment 1;Activation peptide fragment 2;Thrombin light chain;Thrombin heavy chain	F2	sp|P00734|THRB_HUMAN Prothrombin OS=Homo sapiens OX=9606 GN=F2 PE=1 SV=2	1	2	2	2	3.1	70036	622	5408.6	20087	387.92	19793	10546	18544	5267.7	6950.9	10676	4868.8
P00736	Complement C1r subcomponent;Complement C1r subcomponent heavy chain;Complement C1r subcomponent light chain	C1R	sp|P00736|C1R_HUMAN Complement C1r subcomponent OS=Homo sapiens OX=9606 GN=C1R PE=1 SV=2	1	4	4	4	4.8	80118	705	7138.4	21034	2038	5282.5	2207.4	8551.7	2264.6	9904.2	25623	6265.8
P00738;P00739	Haptoglobin;Haptoglobin alpha chain;Haptoglobin beta chain;Haptoglobin-related protein	HP;HPR	sp|P00738|HPT_HUMAN Haptoglobin OS=Homo sapiens OX=9606 GN=HP PE=1 SV=1;sp|P00739|HPTR_HUMAN Haptoglobin-related protein OS=Homo sapiens OX=9606 GN=HPR PE=2 SV=2	2	2	2	2	4.9	45205	406	174.28	2019.3	958.45	1160.5	443.81	3069.8	981.26	666.5	833.43	652.65
P00747	Plasminogen;Plasmin heavy chain A;Activation peptide;Angiostatin;Plasmin heavy chain A, short form;Plasmin light chain B	PLG	sp|P00747|PLMN_HUMAN Plasminogen OS=Homo sapiens OX=9606 GN=PLG PE=1 SV=2	1	5	5	5	6.9	90568	810	1544.8	3429.7	924.16	2641	1578.3	4586.4	1110.8	2241	4513.8	2142.8
P00751	Complement factor B;Complement factor B Ba fragment;Complement factor B Bb fragment	CFB	sp|P00751|CFAB_HUMAN Complement factor B OS=Homo sapiens OX=9606 GN=CFB PE=1 SV=2	1	6	6	6	7.2	85532	764	3272.5	5603	1183.3	3626	1277.4	9274	1294.5	5260	4658.5	2422.4
P00915	Carbonic anhydrase 1	CA1	sp|P00915|CAH1_HUMAN Carbonic anhydrase 1 OS=Homo sapiens OX=9606 GN=CA1 PE=1 SV=2	1	1	1	1	6.1	28.87	261	283.19	316.33	182.12	217.74	0	292.38	146.08	0	267.22	0
P01009	Alpha-1-antitrypsin;Short peptide from AAT	SERPINA1	sp|P01009|A1AT_HUMAN Alpha-1-antitrypsin OS=Homo sapiens OX=9606 GN=SERPINA1 PE=1 SV=3	1	13	13	13	31.8	46736	418	28362	55655	13828	54161	26812	140270	48704	43665	33030	15973
P01011	Alpha-1-antichymotrypsin;Alpha-1-antichymotrypsin His-Pro-less	SERPINA3	sp|P01011|AACT_HUMAN Alpha-1-antichymotrypsin OS=Homo sapiens OX=9606 GN=SERPINA3 PE=1 SV=2	1	2	2	2	4	47.65	423	2256.8	4385.6	833.95	4432.9	1477.5	8175.8	994.48	3770.7	2647.5	1374.9
P01023	Alpha-2-macroglobulin	A2M	sp|P01023|A2MG_HUMAN Alpha-2-macroglobulin OS=Homo sapiens OX=9606 GN=A2M PE=1 SV=3	2	4	4	4	3	163.29	1474	4156.3	3530.3	611.85	5234.5	2220.8	10489	1861.3	2861.7	3967.8	1971.2
P01024	Complement C3;Complement C3 beta chain;C3-beta-c;Complement C3 alpha chain;C3a anaphylatoxin;Acylation stimulating protein;Complement C3b alpha chain;Complement C3c alpha chain fragment 1;Complement C3dg fragment;Complement C3g fragment;Complement C3d fragment;Complement C3f fragment;Complement C3c alpha chain fragment 2	C3	sp|P01024|CO3_HUMAN Complement C3 OS=Homo sapiens OX=9606 GN=C3 PE=1 SV=2	2	23	23	23	16.5	187.15	1663	28679	68937	16099	58241	26468	78899	17861	43150	54028	22351
P01034	Cystatin-C	CST3	sp|P01034|CYTC_HUMAN Cystatin-C OS=Homo sapiens OX=9606 GN=CST3 PE=1 SV=1	1	3	3	3	19.2	15799	146	490.51	1596.2	172.85	445.52	411.83	1905.7	435.83	876.4	453.36	725.22
P01040	Cystatin-A;Cystatin-A, N-terminally processed	CSTA	sp|P01040|CYTA_HUMAN Cystatin-A OS=Homo sapiens OX=9606 GN=CSTA PE=1 SV=1	1	1	1	1	12.2	11006	98	0	228.72	0	724.59	0	907.18	0	184.54	1419.3	576.3
P01042	Kininogen-1;Kininogen-1 heavy chain;T-kinin;Bradykinin;Lysyl-bradykinin;Kininogen-1 light chain;Low molecular weight growth-promoting factor	KNG1	sp|P01042|KNG1_HUMAN Kininogen-1 OS=Homo sapiens OX=9606 GN=KNG1 PE=1 SV=2	1	2	2	2	3.6	71957	644	170.5	496.15	0	407.06	0	1353.2	0	515.25	1062.6	0
P01834	Ig kappa chain C region	IGKC	sp|P01834|IGKC_HUMAN Immunoglobulin kappa constant OS=Homo sapiens OX=9606 GN=IGKC PE=1 SV=2	1	4	4	4	38.3	11765	107	11033	14945	8364	9733.6	3476.2	44656	12324	12517	15617	7288
P01857	Ig gamma-1 chain C region	IGHG1	sp|P01857|IGHG1_HUMAN Immunoglobulin heavy constant gamma 1 OS=Homo sapiens OX=9606 GN=IGHG1 PE=1 SV=1	1	4	4	2	14.5	36105	330	71871	49733	11187	34686	14651	107580	13388	44972	48090	27507
P01859	Ig gamma-2 chain C region	IGHG2	sp|P01859|IGHG2_HUMAN Immunoglobulin heavy constant gamma 2 OS=Homo sapiens OX=9606 GN=IGHG2 PE=1 SV=2	1	3	1	1	10.4	35.9	326	3734	4727.4	1325.3	4216.6	1800.7	8093.3	1463.1	3409.6	2913.1	1667.3
P01860	Ig gamma-3 chain C region	IGHG3	sp|P01860|IGHG3_HUMAN Immunoglobulin heavy constant gamma 3 OS=Homo sapiens OX=9606 GN=IGHG3 PE=1 SV=2	1	4	2	1	12.2	41287	377	2437	3231.3	314.6	2646.5	921.36	8282.8	1252.9	2848.7	4099.2	2051.2
P01861	Ig gamma-4 chain C region	IGHG4	sp|P01861|IGHG4_HUMAN Immunoglobulin heavy constant gamma 4 OS=Homo sapiens OX=9606 GN=IGHG4 PE=1 SV=1	1	3	2	1	12.8	35.94	327	993.16	745.55	248.56	326.77	0	1080	147.4	248.4	1643.9	350.15
P01871	Ig mu chain C region	IGHM	sp|P01871|IGHM_HUMAN Immunoglobulin heavy constant mu OS=Homo sapiens OX=9606 GN=IGHM PE=1 SV=4	1	13	13	13	31.3	49439	453	21405	77185	58494	28757	12708	122460	47817	14055	111780	17310
P01876	Ig alpha-1 chain C region	IGHA1	sp|P01876|IGHA1_HUMAN Immunoglobulin heavy constant alpha 1 OS=Homo sapiens OX=9606 GN=IGHA1 PE=1 SV=2	1	3	3	3	10.2	37654	353	884.01	4627.2	1223.1	1388.5	384.06	6998.8	529.53	1019.6	6831.8	958.5
P02452;CON__Q862S4	Collagen alpha-1(I) chain	COL1A1	sp|P02452|CO1A1_HUMAN Collagen alpha-1(I) chain OS=Homo sapiens OX=9606 GN=COL1A1 PE=1 SV=6;	2	2	2	2	1.5	138.91	1464	1131.8	0	267.99	31715	0	0	0	0	0	585.96
P02458	Collagen alpha-1(II) chain;Collagen alpha-1(II) chain;Chondrocalcin	COL2A1	sp|P02458|CO2A1_HUMAN Collagen alpha-1(II) chain OS=Homo sapiens OX=9606 GN=COL2A1 PE=1 SV=3	1	3	3	3	2.3	141.78	1487	4004.8	2440.9	106.58	771.45	570.81	2185.7	1387.6	1182.9	2790.3	897.95
P02533;CON__P02533	Keratin, type I cytoskeletal 14	KRT14	sp|P02533|K1C14_HUMAN Keratin, type I cytoskeletal 14 OS=Homo sapiens OX=9606 GN=KRT14 PE=1 SV=4;	3	14	11	5	32	51561	472	19286	48342	11144	34965	2164.2	33891	17953	11248	97307	30280
P02549	Spectrin alpha chain, erythrocytic 1	SPTA1	sp|P02549|SPTA1_HUMAN Spectrin alpha chain, erythrocytic 1 OS=Homo sapiens OX=9606 GN=SPTA1 PE=1 SV=5	1	6	6	6	2.3	280.01	2419	7719.9	7518.1	139.63	5591.3	2567.4	1949	3117.9	0	2083.1	1110.1
P02647	Apolipoprotein A-I;Proapolipoprotein A-I;Truncated apolipoprotein A-I	APOA1	sp|P02647|APOA1_HUMAN Apolipoprotein A-I OS=Homo sapiens OX=9606 GN=APOA1 PE=1 SV=1	1	8	8	8	26.2	30777	267	6680.6	19900	6161.5	40188	20087	42754	15124	26096	32109	11474
P02649	Apolipoprotein E	APOE	sp|P02649|APOE_HUMAN Apolipoprotein E OS=Homo sapiens OX=9606 GN=APOE PE=1 SV=1	2	10	10	10	33.4	36154	317	23779	41274	3581.8	26067	11665	32723	11920	23268	44862	14982
P02652	Apolipoprotein A-II;Proapolipoprotein A-II;Truncated apolipoprotein A-II	APOA2	sp|P02652|APOA2_HUMAN Apolipoprotein A-II OS=Homo sapiens OX=9606 GN=APOA2 PE=1 SV=1	1	1	1	1	11	11175	100	0	278.67	0	183.69	0	1194.2	0	0	206.98	311.73
P02671	Fibrinogen alpha chain;Fibrinopeptide A;Fibrinogen alpha chain	FGA	sp|P02671|FIBA_HUMAN Fibrinogen alpha chain OS=Homo sapiens OX=9606 GN=FGA PE=1 SV=2	1	10	10	10	11.5	94972	866	14391	39807	6933.4	13149	6221.7	19329	13133	4189.4	11100	11407
P02675	Fibrinogen beta chain;Fibrinopeptide B;Fibrinogen beta chain	FGB	sp|P02675|FIBB_HUMAN Fibrinogen beta chain OS=Homo sapiens OX=9606 GN=FGB PE=1 SV=2	1	5	5	5	14.3	55928	491	3814.5	9490.6	3080.9	3724.9	1436	5141.9	2219.6	156.13	3305.3	2204.6
P02679	Fibrinogen gamma chain	FGG	sp|P02679|FIBG_HUMAN Fibrinogen gamma chain OS=Homo sapiens OX=9606 GN=FGG PE=1 SV=3	1	5	5	5	11.7	51511	453	13234	48608	15890	18060	6446.9	25484	13627	2256	14588	11609
P02730	Band 3 anion transport protein	SLC4A1	sp|P02730|B3AT_HUMAN Band 3 anion transport protein OS=Homo sapiens OX=9606 GN=SLC4A1 PE=1 SV=3	1	7	7	7	11	101.79	911	5275.9	5768.8	364.65	4550.4	2436	3186.7	2384.4	370.98	1619.3	963.75
P02743	Serum amyloid P-component;Serum amyloid P-component(1-203)	APCS	sp|P02743|SAMP_HUMAN Serum amyloid P-component OS=Homo sapiens OX=9606 GN=APCS PE=1 SV=2	1	1	1	1	4.5	25387	223	0	0	0	0	0	0	0	0	0	0
P02748	Complement component C9;Complement component C9a;Complement component C9b	C9	sp|P02748|CO9_HUMAN Complement component C9 OS=Homo sapiens OX=9606 GN=C9 PE=1 SV=2	1	4	4	4	10.4	63173	559	1005	2618	42956	2035	1089.3	3967.4	683.37	1033.8	1522.8	1224
P02749	Beta-2-glycoprotein 1	APOH	sp|P02749|APOH_HUMAN Beta-2-glycoprotein 1 OS=Homo sapiens OX=9606 GN=APOH PE=1 SV=3	1	1	1	1	2.3	38298	345	0	0	0	0	0	0	0	0	0	0
P02751	Fibronectin;Anastellin;Ugl-Y1;Ugl-Y2;Ugl-Y3	FN1	sp|P02751|FINC_HUMAN Fibronectin OS=Homo sapiens OX=9606 GN=FN1 PE=1 SV=5	1	12	12	12	6.1	272.32	2477	12707	28704	3598	14018	4885.2	44515	10678	10747	24127	14587
P02765	Alpha-2-HS-glycoprotein;Alpha-2-HS-glycoprotein chain A;Alpha-2-HS-glycoprotein chain B	AHSG	sp|P02765|FETUA_HUMAN Alpha-2-HS-glycoprotein OS=Homo sapiens OX=9606 GN=AHSG PE=1 SV=2	1	1	1	1	2.7	39.34	367	179.73	377.57	487.34	555.11	178.16	1654.3	980.5	285.41	147.46	0
P02766	Transthyretin	TTR	sp|P02766|TTHY_HUMAN Transthyretin OS=Homo sapiens OX=9606 GN=TTR PE=1 SV=1	1	1	1	1	9.5	15887	147	3528.7	3046	457.3	2947.7	1483.2	5234.3	1451	2679.4	2053.9	1025.4
P02774	Vitamin D-binding protein	GC	sp|P02774|VTDB_HUMAN Vitamin D-binding protein OS=Homo sapiens OX=9606 GN=GC PE=1 SV=2	1	4	4	3	8.6	52917	474	1776.6	10232	2209.2	3541.2	2031.7	18398	3133.5	3763.1	9019.6	6490.4
P02787	Serotransferrin	TF	sp|P02787|TRFE_HUMAN Serotransferrin OS=Homo sapiens OX=9606 GN=TF PE=1 SV=3	4	28	28	28	40.1	77063	698	78046	152470	25039	79200	39213	398120	46201	82065	161700	126590
P02788	Lactotransferrin;Lactoferricin-H;Kaliocin-1;Lactoferroxin-A;Lactoferroxin-B;Lactoferroxin-C	LTF	sp|P02788|TRFL_HUMAN Lactotransferrin OS=Homo sapiens OX=9606 GN=LTF PE=1 SV=6	1	4	4	4	6.1	78181	710	0	744.43	0	303.68	0	1076	339.04	0	2821	312.83
P02790	Hemopexin	HPX	sp|P02790|HEMO_HUMAN Hemopexin OS=Homo sapiens OX=9606 GN=HPX PE=1 SV=2	1	2	2	2	5.8	51676	462	0	1048.2	0	660.17	127.26	2408.8	226.77	653.28	756.39	513.01
P04003	C4b-binding protein alpha chain	C4BPA	sp|P04003|C4BPA_HUMAN C4b-binding protein alpha chain OS=Homo sapiens OX=9606 GN=C4BPA PE=1 SV=2	1	1	1	1	1.3	67033	597	6794.1	15247	1746.7	2183.2	2289.8	5688.5	5288.7	0	12463	2392.4
P04075	Fructose-bisphosphate aldolase A	ALDOA	sp|P04075|ALDOA_HUMAN Fructose-bisphosphate aldolase A OS=Homo sapiens OX=9606 GN=ALDOA PE=1 SV=2	1	1	1	1	3	39.42	364	268.33	425.76	117.83	529.22	158.03	378.2	184.64	197.2	1011.7	0
P04083	Annexin A1	ANXA1	sp|P04083|ANXA1_HUMAN Annexin A1 OS=Homo sapiens OX=9606 GN=ANXA1 PE=1 SV=2	1	1	1	1	3.2	38714	346	193.03	784.59	0	786.2	218.77	1452.9	133.35	0	297.8	0
P04114	Apolipoprotein B-100;Apolipoprotein B-48	APOB	sp|P04114|APOB_HUMAN Apolipoprotein B-100 OS=Homo sapiens OX=9606 GN=APOB PE=1 SV=2	1	12	12	12	3.2	515.6	4563	535.23	4506.1	637.47	1252.4	662.64	2878.3	3560.2	159.95	5085.4	769.04
P04217	Alpha-1B-glycoprotein	A1BG	sp|P04217|A1BG_HUMAN Alpha-1B-glycoprotein OS=Homo sapiens OX=9606 GN=A1BG PE=1 SV=4	1	1	1	1	1.6	54253	495	0	499.88	485.16	331.24	0	3976.2	433.79	792.9	0	420.67
P04259	Keratin, type II cytoskeletal 6B	KRT6B	sp|P04259|K2C6B_HUMAN Keratin, type II cytoskeletal 6B OS=Homo sapiens OX=9606 GN=KRT6B PE=1 SV=5	1	13	4	1	23	60066	564	2014.2	14037	191.76	2206.1	95439	1727	1370	429.54	7488	4705.9
P04264;CON__P04264	Keratin, type II cytoskeletal 1	KRT1	sp|P04264|K2C1_HUMAN Keratin, type II cytoskeletal 1 OS=Homo sapiens OX=9606 GN=KRT1 PE=1 SV=6;	3	35	35	27	49.4	66038	644	335450	644220	674610	1030400	66258	799240	640870	201610	3204400	741980
P04406	Glyceraldehyde-3-phosphate dehydrogenase	GAPDH	sp|P04406|G3P_HUMAN Glyceraldehyde-3-phosphate dehydrogenase OS=Homo sapiens OX=9606 GN=GAPDH PE=1 SV=3	1	5	5	5	15.8	36053	335	5669.9	6002.5	1457.5	10068	2614.5	7899.3	2529.8	2421.9	14347	4882.3
P05067	Amyloid beta A4 protein;N-APP;Soluble APP-alpha;Soluble APP-beta;C99;Beta-amyloid protein 42;Beta-amyloid protein 40;C83;P3(42);P3(40);C80;Gamma-secretase C-terminal fragment 59;Gamma-secretase C-terminal fragment 57;Gamma-secretase C-terminal fragment 50;C31	APP	sp|P05067|A4_HUMAN Amyloid-beta precursor protein OS=Homo sapiens OX=9606 GN=APP PE=1 SV=3	1	1	1	1	1	86942	770	0	197.03	0	0	219.53	211.64	0	187.47	240.61	354.54
P05154	Plasma serine protease inhibitor	SERPINA5	sp|P05154|IPSP_HUMAN Plasma serine protease inhibitor OS=Homo sapiens OX=9606 GN=SERPINA5 PE=1 SV=3	1	2	2	2	4.7	45674	406	1766.6	1753.1	103.19	2399	893.26	3272.9	511.82	2431.6	1614.5	583.66
P05155	Plasma protease C1 inhibitor	SERPING1	sp|P05155|IC1_HUMAN Plasma protease C1 inhibitor OS=Homo sapiens OX=9606 GN=SERPING1 PE=1 SV=2	1	3	3	3	7.4	55154	500	2807.7	2807.4	310.91	2012.8	975.12	5334.1	435.94	3025.9	1371.2	1036.8
P05156	Complement factor I;Complement factor I heavy chain;Complement factor I light chain	CFI	sp|P05156|CFAI_HUMAN Complement factor I OS=Homo sapiens OX=9606 GN=CFI PE=1 SV=2	2	3	3	3	6.7	65.75	583	369.57	694.93	241.7	100.89	133	1680.2	0	661.9	826.56	508.19
P05543	Thyroxine-binding globulin	SERPINA7	sp|P05543|THBG_HUMAN Thyroxine-binding globulin OS=Homo sapiens OX=9606 GN=SERPINA7 PE=1 SV=2	1	1	1	1	1.9	46324	415	571.45	1230.4	0	997.27	700.77	2452.2	237.56	465.16	1089.7	674.47
P05546	Heparin cofactor 2	SERPIND1	sp|P05546|HEP2_HUMAN Heparin cofactor 2 OS=Homo sapiens OX=9606 GN=SERPIND1 PE=1 SV=3	1	1	1	1	1.8	57.07	499	388.78	1133.4	141.65	919	354.75	1127.5	241.76	682.95	755.59	393.67
P06312	Ig kappa chain V-IV region	IGKV4-1	sp|P06312|KV401_HUMAN Immunoglobulin kappa variable 4-1 OS=Homo sapiens OX=9606 GN=IGKV4-1 PE=1 SV=1	1	1	1	1	9.9	13.38	121	361.65	972.19	111.94	440.5	299.03	1010	92616	608.54	820.11	0
P06396;CON__Q3SX14	Gelsolin	GSN	sp|P06396|GELS_HUMAN Gelsolin OS=Homo sapiens OX=9606 GN=GSN PE=1 SV=1;	3	9	9	9	16.8	85696	782	41634	55021	7106.4	38118	20454	66859	12375	45847	37860	19996
P06681	Complement C2;Complement C2b fragment;Complement C2a fragment	C2	sp|P06681|CO2_HUMAN Complement C2 OS=Homo sapiens OX=9606 GN=C2 PE=1 SV=2	1	2	2	2	2.3	83267	752	427.49	637.75	230.35	667.73	223.44	1074.5	672.17	579.14	774.38	452.32
P06727	Apolipoprotein A-IV	APOA4	sp|P06727|APOA4_HUMAN Apolipoprotein A-IV OS=Homo sapiens OX=9606 GN=APOA4 PE=1 SV=4	1	4	4	4	14.6	45371	396	777.94	1722.4	604.95	2001.3	1256.4	2728.3	805.35	1112.7	2918.3	729.24
P06733	Alpha-enolase	ENO1	sp|P06733|ENOA_HUMAN Alpha-enolase OS=Homo sapiens OX=9606 GN=ENO1 PE=1 SV=2	1	5	5	5	15	47168	434	2457	4068.2	59311	5342.4	2215	2469.3	1348.9	2601.5	2266.4	852.3
P07205;P00558	Phosphoglycerate kinase 2;Phosphoglycerate kinase 1	PGK2;PGK1	sp|P07205|PGK2_HUMAN Phosphoglycerate kinase 2 OS=Homo sapiens OX=9606 GN=PGK2 PE=1 SV=3;sp|P00558|PGK1_HUMAN Phosphoglycerate kinase 1 OS=Homo sapiens OX=9606 GN=PGK1 PE=1 SV=3	2	1	1	1	1.9	44796	417	427.91	412.96	0	962.32	459.55	346.04	0	179.77	823.05	0
P07225;CON__P07224	Vitamin K-dependent protein S	PROS1	sp|P07225|PROS_HUMAN Vitamin K-dependent protein S OS=Homo sapiens OX=9606 GN=PROS1 PE=1 SV=1;	2	2	2	2	2.2	75122	676	317.17	229.07	0	159.13	120.84	376.8	126.1	225.55	252.48	223.14
P07339	Cathepsin D;Cathepsin D light chain;Cathepsin D heavy chain	CTSD	sp|P07339|CATD_HUMAN Cathepsin D OS=Homo sapiens OX=9606 GN=CTSD PE=1 SV=1	1	5	5	5	17	44552	412	601.03	1564.3	291.95	1011	541.3	2754	458.35	2170.9	2074.6	333.86
P07355;A6NMY6	Annexin A2;Putative annexin A2-like protein	ANXA2;ANXA2P2	sp|P07355|ANXA2_HUMAN Annexin A2 OS=Homo sapiens OX=9606 GN=ANXA2 PE=1 SV=2;sp|A6NMY6|AXA2L_HUMAN Putative annexin A2-like protein OS=Homo sapiens OX=9606 GN=ANXA2P2 PE=5 SV=2	2	1	1	1	3.2	38604	339	0	148.68	0	256.9	184.2	241.24	156.64	0	0	0
P07357	Complement component C8 alpha chain	C8A	sp|P07357|CO8A_HUMAN Complement component C8 alpha chain OS=Homo sapiens OX=9606 GN=C8A PE=1 SV=2	1	1	1	1	1.7	65163	584	855.69	1514.8	120.48	1377	401.45	2260.7	157.64	1074.1	502.11	449.46
P07585;P21810	Decorin;Biglycan	DCN;BGN	sp|P07585|PGS2_HUMAN Decorin OS=Homo sapiens OX=9606 GN=DCN PE=1 SV=1;sp|P21810|PGS1_HUMAN Biglycan OS=Homo sapiens OX=9606 GN=BGN PE=1 SV=2	2	2	2	2	4.2	39746	359	5769.1	9774.1	399.2	13174	6764.4	12005	4009.7	7811.1	3352.7	2028.9
P08123	Collagen alpha-2(I) chain	COL1A2	sp|P08123|CO1A2_HUMAN Collagen alpha-2(I) chain OS=Homo sapiens OX=9606 GN=COL1A2 PE=1 SV=7	1	2	2	2	1.3	129.31	1366	3271.2	3308.6	583.93	30206	345.61	1086.8	987.77	164.82	3100.3	1384.1
P08603	Complement factor H	CFH	sp|P08603|CFAH_HUMAN Complement factor H OS=Homo sapiens OX=9606 GN=CFH PE=1 SV=4	1	1	1	1	1.1	139.09	1231	0	157.24	162.3	329.51	0	256.55	127.87	0	334.01	0
P08697	Alpha-2-antiplasmin	SERPINF2	sp|P08697|A2AP_HUMAN Alpha-2-antiplasmin OS=Homo sapiens OX=9606 GN=SERPINF2 PE=1 SV=3	1	1	1	1	2.6	54565	491	574.98	1169.2	0	1374.7	676.86	2124.9	263.67	1074.9	1759	448.29
P09871	Complement C1s subcomponent;Complement C1s subcomponent heavy chain;Complement C1s subcomponent light chain	C1S	sp|P09871|C1S_HUMAN Complement C1s subcomponent OS=Homo sapiens OX=9606 GN=C1S PE=1 SV=1	1	7	7	7	10.3	76684	688	3388.5	9387.6	623.98	3806.2	1821	5352.5	1461	4042.2	13291	3378.5
P0C0L4	Complement C4-A;Complement C4 beta chain;Complement C4-A alpha chain;C4a anaphylatoxin;C4b-A;C4d-A;Complement C4 gamma chain	C4A	sp|P0C0L4|CO4A_HUMAN Complement C4-A OS=Homo sapiens OX=9606 GN=C4A PE=1 SV=2	3	19	19	2	12	192.78	1744	49316	74456	9553.4	43176	21271	94569	28007	42615	70059	20812
P0C0L5	Complement C4-B;Complement C4 beta chain;Complement C4-B alpha chain;C4a anaphylatoxin;C4b-B;C4d-B;Complement C4 gamma chain	C4B	sp|P0C0L5|CO4B_HUMAN Complement C4-B OS=Homo sapiens OX=9606 GN=C4B_2 PE=1 SV=2	1	18	1	1	11.3	192.75	1744	0	0	0	0	0	0	0	0	0	0
P0DMV9;P0DMV8	Heat shock 70 kDa protein 1B;Heat shock 70 kDa protein 1A	HSPA1B;HSPA1A	sp|P0DMV9|HS71B_HUMAN Heat shock 70 kDa protein 1B OS=Homo sapiens OX=9606 GN=HSPA1B PE=1 SV=1;sp|P0DMV8|HS71A_HUMAN Heat shock 70 kDa protein 1A OS=Homo sapiens OX=9606 GN=HSPA1A PE=1 SV=1	2	1	1	1	2.3	70051	641	380.04	536.65	109.78	644.3	253.06	660.19	432.3	180.32	751.85	353.86
P0DN37;P0DN26;A0A0B4J2A2;A0A075B767;A0A075B759;Q9Y536;F5H284;P62937	Peptidyl-prolyl cis-trans isomerase;Peptidyl-prolyl cis-trans isomerase A-like 4A/B/C;Peptidyl-prolyl cis-trans isomerase A-like 4D;Peptidyl-prolyl cis-trans isomerase A;Peptidyl-prolyl cis-trans isomerase A, N-terminally processed	PPIAL4C;PPIAL4E;PPIAL4A;PPIAL4D;PPIA	sp|P0DN37|PAL4G_HUMAN Peptidyl-prolyl cis-trans isomerase A-like 4G OS=Homo sapiens OX=9606 GN=PPIAL4G PE=3 SV=1;sp|P0DN26|PAL4F_HUMAN Peptidyl-prolyl cis-trans isomerase A-like 4F OS=Homo sapiens OX=9606 GN=PPIAL4F PE=3 SV=1;sp|A0A0B4J2A2|PAL4C_HUMAN Pept	8	1	1	1	4.3	18166	164	0	0	0	0	0	0	0	0	0	0
P0DOY3;P0DOY2			sp|P0DOY3|IGLC3_HUMAN Immunoglobulin lambda constant 3 OS=Homo sapiens OX=9606 GN=IGLC3 PE=1 SV=1;sp|P0DOY2|IGLC2_HUMAN Immunoglobulin lambda constant 2 OS=Homo sapiens OX=9606 GN=IGLC2 PE=1 SV=1	2	1	1	1	9.4	11265	106	311.39	0	121.31	405.74	128.55	681.82	114.29	104.62	312.51	179.45
P0DP03;P0DP02;A0A0J9YY99;P01772;P01768	Ig heavy chain V-III region KOL;Ig heavy chain V-III region CAM		sp|P0DP03|HVC05_HUMAN Immunoglobulin heavy variable 3-30-5 OS=Homo sapiens OX=9606 GN=IGHV3-30-5 PE=3 SV=1;sp|P0DP02|HVC33_HUMAN Immunoglobulin heavy variable 3-30-3 OS=Homo sapiens OX=9606 GN=IGHV3-30-3 PE=1 SV=1;tr|A0A0J9YY99|A0A0J9YY99_HUMAN Ig-like dom	5	1	1	1	6	12947	117	5957.6	6100.2	1891.9	3677	1150.1	11397	2429.9	3707.4	6452.1	1947.1
P10451	Osteopontin	SPP1	sp|P10451|OSTP_HUMAN Osteopontin OS=Homo sapiens OX=9606 GN=SPP1 PE=1 SV=1	1	3	3	3	13.4	35422	314	1395.7	2766.8	149.84	5741	2280	11771	3829	1990.1	1848.7	2241.6
P10599	Thioredoxin	TXN	sp|P10599|THIO_HUMAN Thioredoxin OS=Homo sapiens OX=9606 GN=TXN PE=1 SV=3	1	2	2	2	21	11737	105	166.13	507.46	197.15	1002.9	183.55	756.62	667.44	174.1	5810.9	1650.4
P10619	Lysosomal protective protein;Lysosomal protective protein 32 kDa chain;Lysosomal protective protein 20 kDa chain	CTSA	sp|P10619|PPGB_HUMAN Lysosomal protective protein OS=Homo sapiens OX=9606 GN=CTSA PE=1 SV=2	1	1	1	1	2.7	54465	480	196.62	0	0	0	132.55	227.25	179.6	132	555.2	0
P10745	Retinol-binding protein 3	RBP3	sp|P10745|RET3_HUMAN Retinol-binding protein 3 OS=Homo sapiens OX=9606 GN=RBP3 PE=1 SV=2	1	17	17	17	17.7	135.36	1247	15219	16503	1120.9	9385.7	4933	28535	6032.2	15036	10480	8920.1
P10768	S-formylglutathione hydrolase	ESD	sp|P10768|ESTD_HUMAN S-formylglutathione hydrolase OS=Homo sapiens OX=9606 GN=ESD PE=1 SV=2	1	1	1	1	3.2	31462	282	475.37	388.83	198.51	597.45	113.58	495.43	258.08	328.54	667.56	343.64
P10909	Clusterin;Clusterin beta chain;Clusterin alpha chain	CLU	sp|P10909|CLUS_HUMAN Clusterin OS=Homo sapiens OX=9606 GN=CLU PE=1 SV=1	1	7	7	7	16.3	52494	449	3217.4	10931	1728.7	3024.5	1166.6	13791	2670.7	6667	6033.3	3305.5
P11277	Spectrin beta chain, erythrocytic	SPTB	sp|P11277|SPTB1_HUMAN Spectrin beta chain, erythrocytic OS=Homo sapiens OX=9606 GN=SPTB PE=1 SV=5	1	7	7	7	4	246.47	2137	7893.2	7839.8	155.76	6215.7	3046.3	3021.2	3970.2	488.98	2311.6	2159.5
P12259	Coagulation factor V;Coagulation factor V heavy chain;Coagulation factor V light chain	F5	sp|P12259|FA5_HUMAN Coagulation factor V OS=Homo sapiens OX=9606 GN=F5 PE=1 SV=4	1	1	1	1	0.5	251.7	2224	1132.2	1149.9	136.72	1307.4	292.9	926.03	335.16	659.88	981.66	413.68
P13591	Neural cell adhesion molecule 1	NCAM1	sp|P13591|NCAM1_HUMAN Neural cell adhesion molecule 1 OS=Homo sapiens OX=9606 GN=NCAM1 PE=1 SV=3	1	1	1	1	1.2	94573	858	0	309.08	0	0	0	628.95	158.05	190.78	184.02	0
P13671	Complement component C6	C6	sp|P13671|CO6_HUMAN Complement component C6 OS=Homo sapiens OX=9606 GN=C6 PE=1 SV=3	1	1	1	1	0.9	104.79	934	983.22	2325.5	745.59	1069.4	533.29	3528.4	368.15	1258.2	1257.3	896.21
P14543	Nidogen-1	NID1	sp|P14543|NID1_HUMAN Nidogen-1 OS=Homo sapiens OX=9606 GN=NID1 PE=1 SV=3	1	1	1	1	0.7	136.38	1247	257.15	559.81	0	99981	0	495.84	0	517.14	976.54	605.02
P14618	Pyruvate kinase PKM	PKM	sp|P14618|KPYM_HUMAN Pyruvate kinase PKM OS=Homo sapiens OX=9606 GN=PKM PE=1 SV=4	1	2	2	2	5.8	57936	531	493.24	705.61	0	570.42	275.52	465.72	266.02	199.62	660.49	281.53
P14923	Junction plakoglobin	JUP	sp|P14923|PLAK_HUMAN Junction plakoglobin OS=Homo sapiens OX=9606 GN=JUP PE=1 SV=3	1	2	2	2	2.6	81744	745	188.08	328.27	151.88	284.62	0	408.47	231.33	235.51	376.24	0
P15924	Desmoplakin	DSP	sp|P15924|DESP_HUMAN Desmoplakin OS=Homo sapiens OX=9606 GN=DSP PE=1 SV=3	1	10	10	10	3.4	331.77	2871	5950.4	15807	10615	12149	1286.9	16947	7468.4	4682.7	43130	9178.3
P16035	Metalloproteinase inhibitor 2	TIMP2	sp|P16035|TIMP2_HUMAN Metalloproteinase inhibitor 2 OS=Homo sapiens OX=9606 GN=TIMP2 PE=1 SV=2	1	1	1	1	6.8	24399	220	0	0	0	0	0	0	0	0	0	0
P16452	Erythrocyte membrane protein band 4.2	EPB42	sp|P16452|EPB42_HUMAN Protein 4.2 OS=Homo sapiens OX=9606 GN=EPB42 PE=1 SV=3	1	1	1	1	1.9	77008	691	513.99	533.66	0	296.25	0	576	0	101.82	340.68	184.73
P16870	Carboxypeptidase E	CPE	sp|P16870|CBPE_HUMAN Carboxypeptidase E OS=Homo sapiens OX=9606 GN=CPE PE=1 SV=1	1	2	2	2	4.8	53.15	476	1382.8	924.9	206.52	899.41	460.48	2566	264.56	1695.6	715.23	440.34
P19823	Inter-alpha-trypsin inhibitor heavy chain H2	ITIH2	sp|P19823|ITIH2_HUMAN Inter-alpha-trypsin inhibitor heavy chain H2 OS=Homo sapiens OX=9606 GN=ITIH2 PE=1 SV=2	1	5	5	5	5.2	106.46	946	1697.5	4227.5	931.8	4455.9	1718.1	5187.5	1047.9	2466.2	3054.5	2489.4
P19827	Inter-alpha-trypsin inhibitor heavy chain H1	ITIH1	sp|P19827|ITIH1_HUMAN Inter-alpha-trypsin inhibitor heavy chain H1 OS=Homo sapiens OX=9606 GN=ITIH1 PE=1 SV=3	1	2	2	2	2.6	101.39	911	298.68	154.6	284.88	382.36	280.84	881.32	245.08	577.49	486.28	826.12
P20849	Collagen alpha-1(IX) chain	COL9A1	sp|P20849|CO9A1_HUMAN Collagen alpha-1(IX) chain OS=Homo sapiens OX=9606 GN=COL9A1 PE=1 SV=3	1	2	2	2	2.4	91868	921	51357	23314	2341.4	12713	6407.3	14849	14088	12573	25674	11621
P22105	Tenascin-X	TNXB	sp|P22105|TENX_HUMAN Tenascin-X OS=Homo sapiens OX=9606 GN=TNXB PE=1 SV=5	1	2	2	2	0.5	458.38	4244	131.44	211.98	0	0	0	226.41	0	171.61	274.32	257.92
P22352	Glutathione peroxidase 3	GPX3	sp|P22352|GPX3_HUMAN Glutathione peroxidase 3 OS=Homo sapiens OX=9606 GN=GPX3 PE=1 SV=2	1	1	1	1	6.2	25552	226	1916.2	1270	165.39	1654.4	580.48	5482.4	1097.3	2037.4	1749.3	889.93
P24592	Insulin-like growth factor-binding protein 6	IGFBP6	sp|P24592|IBP6_HUMAN Insulin-like growth factor-binding protein 6 OS=Homo sapiens OX=9606 GN=IGFBP6 PE=1 SV=1	1	1	1	1	5.4	25322	240	0	0	0	147.78	0	231.56	0	0	0	0
P29508	Serpin B3	SERPINB3	sp|P29508|SPB3_HUMAN Serpin B3 OS=Homo sapiens OX=9606 GN=SERPINB3 PE=1 SV=2	1	1	1	1	2.1	44564	390	0	0	0	0	0	0	0	0	0	0
P29622	Kallistatin	SERPINA4	sp|P29622|KAIN_HUMAN Kallistatin OS=Homo sapiens OX=9606 GN=SERPINA4 PE=1 SV=3	1	1	1	1	1.6	48541	427	448.2	829.13	0	1175.1	123.61	1336.4	247.1	817.29	762.8	364.48
P30838	Aldehyde dehydrogenase, dimeric NADP-preferring	ALDH3A1	sp|P30838|AL3A1_HUMAN Aldehyde dehydrogenase, dimeric NADP-preferring OS=Homo sapiens OX=9606 GN=ALDH3A1 PE=1 SV=3	1	1	1	1	1.8	50394	453	671.57	140.99	587.07	303.27	309.86	494.12	0	0	241.9	703.78
P35527;CON__P35527	Keratin, type I cytoskeletal 9	KRT9	sp|P35527|K1C9_HUMAN Keratin, type I cytoskeletal 9 OS=Homo sapiens OX=9606 GN=KRT9 PE=1 SV=3;	2	27	26	26	57.9	62064	623	85034	206740	283650	292910	11333	234990	190980	42537	568780	67234
P35555	Fibrillin-1	FBN1	sp|P35555|FBN1_HUMAN Fibrillin-1 OS=Homo sapiens OX=9606 GN=FBN1 PE=1 SV=4	1	5	5	5	1.7	312.3	2871	19981	12066	2080.6	9586.5	3401.9	20827	6000.3	7914.4	23074	7266.7
P36222	Chitinase-3-like protein 1	CHI3L1	sp|P36222|CH3L1_HUMAN Chitinase-3-like protein 1 OS=Homo sapiens OX=9606 GN=CHI3L1 PE=1 SV=2	1	1	1	1	3.7	42625	383	198.36	165.46	0	169.15	132.9	838.68	0	0	0	0
P36955	Pigment epithelium-derived factor	SERPINF1	sp|P36955|PEDF_HUMAN Pigment epithelium-derived factor OS=Homo sapiens OX=9606 GN=SERPINF1 PE=1 SV=4	2	10	10	10	25.4	46312	418	49578	21616	4919.2	14212	4765.4	97704	5981.5	17899	21744	13843
P41222	Prostaglandin-H2 D-isomerase	PTGDS	sp|P41222|PTGDS_HUMAN Prostaglandin-H2 D-isomerase OS=Homo sapiens OX=9606 GN=PTGDS PE=1 SV=1	1	1	1	1	8.9	21029	190	186.63	0	163.63	0	0	1244.7	307.81	55778	108.05	153.13
P61626	Lysozyme C	LYZ	sp|P61626|LYSC_HUMAN Lysozyme C OS=Homo sapiens OX=9606 GN=LYZ PE=1 SV=1	1	4	4	4	25	16537	148	1473.1	28939	802.49	1067.8	897.71	17925	3685.9	0	27751	3153.7
P61769	Beta-2-microglobulin;Beta-2-microglobulin form pI 5.3	B2M	sp|P61769|B2MG_HUMAN Beta-2-microglobulin OS=Homo sapiens OX=9606 GN=B2M PE=1 SV=1	1	1	1	1	8.4	13714	119	0	0	185.96	0	0	472.61	391.22	110.39	369.33	374.45
P61812	Transforming growth factor beta-2;Latency-associated peptide	TGFB2	sp|P61812|TGFB2_HUMAN Transforming growth factor beta-2 proprotein OS=Homo sapiens OX=9606 GN=TGFB2 PE=1 SV=1	1	1	1	1	3.9	47747	414	1079.1	506.64	0	354.33	161.93	659.38	318.99	235.25	554.76	293.79
P63104	14-3-3 protein zeta/delta	YWHAZ	sp|P63104|1433Z_HUMAN 14-3-3 protein zeta/delta OS=Homo sapiens OX=9606 GN=YWHAZ PE=1 SV=1	1	1	1	1	4.9	27745	245	458.73	3427	869.14	1476.6	659.67	7975.3	436.93	1285.2	1301.7	2497.5
P63261;P60709;P63267;P68133;P68032;P62736	Actin, cytoplasmic 2;Actin, cytoplasmic 2, N-terminally processed;Actin, cytoplasmic 1;Actin, cytoplasmic 1, N-terminally processed;Actin, gamma-enteric smooth muscle;Actin, alpha skeletal muscle;Actin, alpha cardiac muscle 1;Actin, aortic smooth muscle	ACTG1;ACTB;ACTG2;ACTA1;ACTC1;ACTA2	sp|P63261|ACTG_HUMAN Actin, cytoplasmic 2 OS=Homo sapiens OX=9606 GN=ACTG1 PE=1 SV=1;sp|P60709|ACTB_HUMAN Actin, cytoplasmic 1 OS=Homo sapiens OX=9606 GN=ACTB PE=1 SV=1;sp|P63267|ACTH_HUMAN Actin, gamma-enteric smooth muscle OS=Homo sapiens OX=9606 GN=ACTG	7	4	4	4	13.6	41792	375	581.69	1128.7	0	1103.3	618.21	1141.6	351.72	465.55	1304.5	164.95
P68871;P02042	Hemoglobin subunit beta;LVV-hemorphin-7;Spinorphin;Hemoglobin subunit delta	HBB;HBD	sp|P68871|HBB_HUMAN Hemoglobin subunit beta OS=Homo sapiens OX=9606 GN=HBB PE=1 SV=2;sp|P02042|HBD_HUMAN Hemoglobin subunit delta OS=Homo sapiens OX=9606 GN=HBD PE=1 SV=2	7	8	8	8	62.6	15998	147	70116	54308	19548	106150	48344	38224	51024	4585.6	54438	23790
P69905	Hemoglobin subunit alpha	HBA1	sp|P69905|HBA_HUMAN Hemoglobin subunit alpha OS=Homo sapiens OX=9606 GN=HBA2 PE=1 SV=2	2	5	5	5	45.1	15257	142	31217	24712	7706.3	42745	17221	22837	19676	774.93	25945	10407
P78314	SH3 domain-binding protein 2	SH3BP2	sp|P78314|3BP2_HUMAN SH3 domain-binding protein 2 OS=Homo sapiens OX=9606 GN=SH3BP2 PE=1 SV=2	1	1	1	1	1.4	62243	561	0	172.82	313.55	855.83	1492.9	2944.5	155.77	183.95	1651	297.4
P78509	Reelin	RELN	sp|P78509|RELN_HUMAN Reelin OS=Homo sapiens OX=9606 GN=RELN PE=1 SV=3	1	6	6	6	2.2	388.38	3460	3067	3767.7	314.15	965.58	423.85	2643.5	1350.6	1119.3	4061.1	949.73
P81605	Dermcidin;Survival-promoting peptide;DCD-1	DCD	sp|P81605|DCD_HUMAN Dermcidin OS=Homo sapiens OX=9606 GN=DCD PE=1 SV=2	1	1	1	1	6.4	11284	110	4638.3	4348.2	1675.2	8827.3	1820.5	5363.9	6231.4	3122.5	19601	5857.6
P98160	Basement membrane-specific heparan sulfate proteoglycan core protein;Endorepellin;LG3 peptide	HSPG2	sp|P98160|PGBM_HUMAN Basement membrane-specific heparan sulfate proteoglycan core protein OS=Homo sapiens OX=9606 GN=HSPG2 PE=1 SV=4	1	12	12	12	3.3	468.83	4391	18992	9464.3	592.12	2728.6	2960.8	11597	4691.4	4993.5	15754	7727.9
P98164	Low-density lipoprotein receptor-related protein 2	LRP2	sp|P98164|LRP2_HUMAN Low-density lipoprotein receptor-related protein 2 OS=Homo sapiens OX=9606 GN=LRP2 PE=1 SV=3	1	1	1	1	0.2	521.95	4655	0	0	124.75	0	223.98	240.43	223.61	221.16	0	791.24
Q02413	Desmoglein-1	DSG1	sp|Q02413|DSG1_HUMAN Desmoglein-1 OS=Homo sapiens OX=9606 GN=DSG1 PE=1 SV=2	1	2	2	2	2.8	113.75	1049	246.45	145.1	124.15	487.35	0	515.73	370.75	0	1213.4	0
Q06481	Amyloid-like protein 2	APLP2	sp|Q06481|APLP2_HUMAN Amyloid beta precursor like protein 2 OS=Homo sapiens OX=9606 GN=APLP2 PE=1 SV=2	1	2	2	2	2.9	86955	763	0	458.5	0	2164.8	1342.5	858.11	0	276.42	590.32	861.81
Q06830;P32119	Peroxiredoxin-1;Peroxiredoxin-2	PRDX1;PRDX2	sp|Q06830|PRDX1_HUMAN Peroxiredoxin-1 OS=Homo sapiens OX=9606 GN=PRDX1 PE=1 SV=1;sp|P32119|PRDX2_HUMAN Peroxiredoxin-2 OS=Homo sapiens OX=9606 GN=PRDX2 PE=1 SV=5	2	2	2	2	10.6	22.11	199	793.12	1600.9	634.29	1180.7	0	1077.8	845.55	442.51	2341.1	737.56
Q07954	Prolow-density lipoprotein receptor-related protein 1;Low-density lipoprotein receptor-related protein 1 85 kDa subunit;Low-density lipoprotein receptor-related protein 1 515 kDa subunit;Low-density lipoprotein receptor-related protein 1 intracellular domain	LRP1	sp|Q07954|LRP1_HUMAN Prolow-density lipoprotein receptor-related protein 1 OS=Homo sapiens OX=9606 GN=LRP1 PE=1 SV=2	1	1	1	1	0.3	504.6	4544	0	210.48	0	669.11	0	425.83	182.8	0	316.64	237.39
Q08380	Galectin-3-binding protein	LGALS3BP	sp|Q08380|LG3BP_HUMAN Galectin-3-binding protein OS=Homo sapiens OX=9606 GN=LGALS3BP PE=1 SV=1	1	2	2	2	4.3	65.33	585	0	1791.4	163.06	471.81	0	2567.4	1524.5	1640.3	1438	217.82
Q08554	Desmocollin-1	DSC1	sp|Q08554|DSC1_HUMAN Desmocollin-1 OS=Homo sapiens OX=9606 GN=DSC1 PE=1 SV=2	1	4	4	4	6.4	99986	894	651.17	999.82	695.45	1930	94125	1623.3	982.68	171.18	4470.8	1560.6
Q09666	Neuroblast differentiation-associated protein AHNAK	AHNAK	sp|Q09666|AHNK_HUMAN Neuroblast differentiation-associated protein AHNAK OS=Homo sapiens OX=9606 GN=AHNAK PE=1 SV=2	1	1	1	1	0.8	629.09	5890	285.22	1039.7	143.35	1155.7	0	1227.7	144.23	124.39	6086.9	1194.4
Q12805	EGF-containing fibulin-like extracellular matrix protein 1	EFEMP1	sp|Q12805|FBLN3_HUMAN EGF-containing fibulin-like extracellular matrix protein 1 OS=Homo sapiens OX=9606 GN=EFEMP1 PE=1 SV=2	1	1	1	1	2.6	54.64	493	249.9	173.71	0	322.02	0	320.28	0	264.15	218.67	143.04
Q13867	Bleomycin hydrolase	BLMH	sp|Q13867|BLMH_HUMAN Bleomycin hydrolase OS=Homo sapiens OX=9606 GN=BLMH PE=1 SV=1	1	1	1	1	2	52562	455	154.99	128.2	179.1	453.86	0	487.56	190.41	323.73	1458	508.45
Q14050	Collagen alpha-3(IX) chain	COL9A3	sp|Q14050|CO9A3_HUMAN Collagen alpha-3(IX) chain OS=Homo sapiens OX=9606 GN=COL9A3 PE=1 SV=2	1	2	2	2	3.2	63615	684	34545	14775	1879.2	7787.1	4176.9	9389.9	8855.6	9868.8	17990	8011.6
Q14055	Collagen alpha-2(IX) chain	COL9A2	sp|Q14055|CO9A2_HUMAN Collagen alpha-2(IX) chain OS=Homo sapiens OX=9606 GN=COL9A2 PE=1 SV=2	1	6	6	6	10.4	65.13	689	37540	19964	2307.5	10466	4509.3	11981	10665	9599.9	22341	11553
Q14393	Growth arrest-specific protein 6	GAS6	sp|Q14393|GAS6_HUMAN Growth arrest-specific protein 6 OS=Homo sapiens OX=9606 GN=GAS6 PE=1 SV=3	1	1	1	1	1	74925	678	3569.9	3984.9	140.79	6743.2	2813.8	6689	3429.2	2432.9	2669.6	1525
Q14624	Inter-alpha-trypsin inhibitor heavy chain H4;70 kDa inter-alpha-trypsin inhibitor heavy chain H4;35 kDa inter-alpha-trypsin inhibitor heavy chain H4	ITIH4	sp|Q14624|ITIH4_HUMAN Inter-alpha-trypsin inhibitor heavy chain H4 OS=Homo sapiens OX=9606 GN=ITIH4 PE=1 SV=4	1	4	4	4	6	103.36	930	1805.7	3973.3	390.09	3831.9	1255.2	4568.3	941.76	2759.4	1756.4	937.95
Q14767	Latent-transforming growth factor beta-binding protein 2	LTBP2	sp|Q14767|LTBP2_HUMAN Latent-transforming growth factor beta-binding protein 2 OS=Homo sapiens OX=9606 GN=LTBP2 PE=1 SV=3	1	1	1	1	0.4	195.05	1821	699.51	990.96	126.9	595.19	0	1064.4	326.98	184.21	1407.5	401.7
Q14974	Importin subunit beta-1	KPNB1	sp|Q14974|IMB1_HUMAN Importin subunit beta-1 OS=Homo sapiens OX=9606 GN=KPNB1 PE=1 SV=2	1	1	1	1	1.4	97169	876	0	0	0	0	0	0	0	0	0	0
Q15517	Corneodesmosin	CDSN	sp|Q15517|CDSN_HUMAN Corneodesmosin OS=Homo sapiens OX=9606 GN=CDSN PE=1 SV=3	1	1	1	1	3.4	51522	529	0	443.14	0	369.33	0	569.9	0	157.69	1385.8	204.21
Q15582	Transforming growth factor-beta-induced protein ig-h3	TGFBI	sp|Q15582|BGH3_HUMAN Transforming growth factor-beta-induced protein ig-h3 OS=Homo sapiens OX=9606 GN=TGFBI PE=1 SV=1	1	4	4	4	6.9	74.68	683	4519.6	4290.8	284.62	3437.3	1673.8	5684.2	1923.4	4309.6	2645.6	1593.2
Q16610	Extracellular matrix protein 1	ECM1	sp|Q16610|ECM1_HUMAN Extracellular matrix protein 1 OS=Homo sapiens OX=9606 GN=ECM1 PE=1 SV=2	1	1	1	1	2.4	60673	540	154.93	332.26	0	233.26	0	268.62	0	0	807.79	158.82
Q17RC7	Exocyst complex component 3-like protein 4	EXOC3L4	sp|Q17RC7|EX3L4_HUMAN Exocyst complex component 3-like protein 4 OS=Homo sapiens OX=9606 GN=EXOC3L4 PE=1 SV=2	1	1	1	1	1	79895	722	1719.2	2357.6	756.21	979.66	321.52	3370.3	781.02	2500.5	1550.7	1726.6
Q3V5L5	Alpha-1,6-mannosylglycoprotein 6-beta-N-acetylglucosaminyltransferase B	MGAT5B	sp|Q3V5L5|MGT5B_HUMAN Alpha-1,6-mannosylglycoprotein 6-beta-N-acetylglucosaminyltransferase B OS=Homo sapiens OX=9606 GN=MGAT5B PE=1 SV=2	1	1	1	1	1.8	89534	792	0	0	0	0	0	0	0	0	0	0
Q3V6T2	Girdin	CCDC88A	sp|Q3V6T2|GRDN_HUMAN Girdin OS=Homo sapiens OX=9606 GN=CCDC88A PE=1 SV=2	1	1	1	1	1	216.04	1871	455.19	358.46	0	174.74	285.21	317.87	321.49	225.05	276.8	302.98
Q4KWH8	1-phosphatidylinositol 4,5-bisphosphate phosphodiesterase eta-1	PLCH1	sp|Q4KWH8|PLCH1_HUMAN 1-phosphatidylinositol 4,5-bisphosphate phosphodiesterase eta-1 OS=Homo sapiens OX=9606 GN=PLCH1 PE=1 SV=1	1	1	1	1	0.4	189.22	1693	42040	19024	2188.8	10708	4595.8	10704	8070.3	11265	23074	9812.2
Q5T619	Zinc finger protein 648	ZNF648	sp|Q5T619|ZN648_HUMAN Zinc finger protein 648 OS=Homo sapiens OX=9606 GN=ZNF648 PE=1 SV=1	1	1	1	1	2.1	62.34	568	6159	5862.2	1939.2	8934.1	3537.9	6126	5043.1	1914.1	5552.5	2124.2
Q6PCB0	von Willebrand factor A domain-containing protein 1	VWA1	sp|Q6PCB0|VWA1_HUMAN von Willebrand factor A domain-containing protein 1 OS=Homo sapiens OX=9606 GN=VWA1 PE=1 SV=1	1	1	1	1	3.6	46804	445	566.44	239.22	0	201.38	0	186.37	258.79	198.01	480.45	0
Q6R2W3	SCAN domain-containing protein 3	ZBED9	sp|Q6R2W3|SCND3_HUMAN SCAN domain-containing protein 3 OS=Homo sapiens OX=9606 GN=ZBED9 PE=1 SV=1	1	1	1	1	0.7	151.66	1325	2007.1	1761.9	1309	1758.2	1132.4	2136.3	1653.3	1514.7	2110.2	2281
Q6ZN30	Zinc finger protein basonuclin-2	BNC2	sp|Q6ZN30|BNC2_HUMAN Zinc finger protein basonuclin-2 OS=Homo sapiens OX=9606 GN=BNC2 PE=1 SV=1	1	1	1	1	1	122.33	1099	574.84	1438.5	590.45	571.08	495.33	2443.2	697.85	1019.1	987.43	594.62
Q7Z7G0	Target of Nesh-SH3	ABI3BP	sp|Q7Z7G0|TARSH_HUMAN Target of Nesh-SH3 OS=Homo sapiens OX=9606 GN=ABI3BP PE=1 SV=2	1	5	5	5	5.6	117.89	1068	3755.4	1243.2	610.42	699.9	205.13	3601.2	715.37	1570.5	3931.1	1257.7
Q86UX2	Inter-alpha-trypsin inhibitor heavy chain H5	ITIH5	sp|Q86UX2|ITIH5_HUMAN Inter-alpha-trypsin inhibitor heavy chain H5 OS=Homo sapiens OX=9606 GN=ITIH5 PE=2 SV=2	1	2	2	2	2	104.58	942	965.31	442.51	0	286.51	169.86	515.46	150.27	396.8	483.07	0
Q8IYY4	Zinc finger protein DZIP1L	DZIP1L	sp|Q8IYY4|DZI1L_HUMAN Cilium assembly protein DZIP1L OS=Homo sapiens OX=9606 GN=DZIP1L PE=1 SV=2	1	1	1	1	0.9	86847	767	0	0	445.55	0	0	0	250.69	0	670.26	0
Q8IZJ3	C3 and PZP-like alpha-2-macroglobulin domain-containing protein 8	CPAMD8	sp|Q8IZJ3|CPMD8_HUMAN C3 and PZP-like alpha-2-macroglobulin domain-containing protein 8 OS=Homo sapiens OX=9606 GN=CPAMD8 PE=1 SV=2	1	3	3	3	1.8	206.7	1885	639.43	171.21	0	0	554.64	866.59	1048.2	463.72	730.21	835.22
Q8IZW8	Tensin-4	TNS4	sp|Q8IZW8|TENS4_HUMAN Tensin-4 OS=Homo sapiens OX=9606 GN=TNS4 PE=1 SV=3	1	1	1	1	1.4	76763	715	0	0	0	0	0	0	0	0	0	0
Q8N1N4;CON__Q7RTT2;CON__Q8N1N4-2	Keratin, type II cytoskeletal 78	KRT78	sp|Q8N1N4|K2C78_HUMAN Keratin, type II cytoskeletal 78 OS=Homo sapiens OX=9606 GN=KRT78 PE=1 SV=2;;	3	6	4	4	12.3	56865	520	146.01	554.47	785.04	1545.6	176.63	1377.9	603.09	0	6743.1	2300
Q8N474	Secreted frizzled-related protein 1	SFRP1	sp|Q8N474|SFRP1_HUMAN Secreted frizzled-related protein 1 OS=Homo sapiens OX=9606 GN=SFRP1 PE=1 SV=1	1	2	2	2	6.4	35385	314	595.19	242.67	0	213.41	0	524.85	215.92	0	529.87	0
Q8N831	Testis-specific Y-encoded-like protein 6	TSPYL6	sp|Q8N831|TSYL6_HUMAN Testis-specific Y-encoded-like protein 6 OS=Homo sapiens OX=9606 GN=TSPYL6 PE=1 SV=1	1	1	1	1	3.7	45873	410	0	0	0	0	0	0	0	0	0	0
Q8NFT6	Protein DBF4 homolog B	DBF4B	sp|Q8NFT6|DBF4B_HUMAN Protein DBF4 homolog B OS=Homo sapiens OX=9606 GN=DBF4B PE=1 SV=1	1	1	1	1	1.6	67242	615	1569.9	1645.8	570.38	16745	979.36	7638.7	2464.6	4934.7	9937.8	1100
Q8WVV4	Protein POF1B	POF1B	sp|Q8WVV4|POF1B_HUMAN Protein POF1B OS=Homo sapiens OX=9606 GN=POF1B PE=1 SV=3	1	1	1	1	1.4	68064	589	0	203.51	153.87	176.93	0	143.87	115.08	0	837.21	208.66
Q8WZA1	Protein O-linked-mannose beta-1,2-N-acetylglucosaminyltransferase 1	POMGNT1	sp|Q8WZA1|PMGT1_HUMAN Protein O-linked-mannose beta-1,2-N-acetylglucosaminyltransferase 1 OS=Homo sapiens OX=9606 GN=POMGNT1 PE=1 SV=2	1	1	1	1	1.4	75251	660	0	0	0	0	0	0	0	0	0	147.36
Q92765	Secreted frizzled-related protein 3	FRZB	sp|Q92765|SFRP3_HUMAN Secreted frizzled-related protein 3 OS=Homo sapiens OX=9606 GN=FRZB PE=1 SV=2	1	1	1	1	4	36254	325	843.17	852.24	279.67	535.44	174.62	1248.5	0	533.62	653.79	217.22
Q92820	Gamma-glutamyl hydrolase	GGH	sp|Q92820|GGH_HUMAN Gamma-glutamyl hydrolase OS=Homo sapiens OX=9606 GN=GGH PE=1 SV=2	1	1	1	1	4.1	35964	318	0	331.68	0	288.16	0	422.45	0	0	1067.3	201.8
Q96P63	Serpin B12	SERPINB12	sp|Q96P63|SPB12_HUMAN Serpin B12 OS=Homo sapiens OX=9606 GN=SERPINB12 PE=1 SV=1	1	1	1	1	4	46276	405	0	0	155.7	493.66	0	464.5	0	0	326.68	0
Q96PD7	Diacylglycerol O-acyltransferase 2	DGAT2	sp|Q96PD7|DGAT2_HUMAN Diacylglycerol O-acyltransferase 2 OS=Homo sapiens OX=9606 GN=DGAT2 PE=1 SV=2	1	1	1	1	3.9	43.83	388	0	0	0	0	0	0	0	0	0	0
Q99574	Neuroserpin	SERPINI1	sp|Q99574|NEUS_HUMAN Neuroserpin OS=Homo sapiens OX=9606 GN=SERPINI1 PE=1 SV=1	1	2	2	2	5.1	46426	410	762.41	738.94	260.85	629.45	240.79	1342.7	244.56	890.54	750.6	457.57
Q99969	Retinoic acid receptor responder protein 2	RARRES2	sp|Q99969|RARR2_HUMAN Retinoic acid receptor responder protein 2 OS=Homo sapiens OX=9606 GN=RARRES2 PE=1 SV=1	1	3	3	3	21.5	18617	163	475.33	708.1	113.69	211.6	0	726.35	0	594.87	2092.1	338.75
Q99972	Myocilin;Myocilin, N-terminal fragment;Myocilin, C-terminal fragment	MYOC	sp|Q99972|MYOC_HUMAN Myocilin OS=Homo sapiens OX=9606 GN=MYOC PE=1 SV=2	1	3	3	3	5.2	56971	504	12391	13272	1669	9415.9	4163.8	17461	3262.9	11488	18632	5651.4
Q9GZZ8	Extracellular glycoprotein lacritin	LACRT	sp|Q9GZZ8|LACRT_HUMAN Extracellular glycoprotein lacritin OS=Homo sapiens OX=9606 GN=LACRT PE=1 SV=1	1	1	1	1	7.2	14246	138	0	231.71	0	0	0	181.21	298.3	0	415.97	249.26
Q9H8Y5	Ankyrin repeat and zinc finger domain-containing protein 1	ANKZF1	sp|Q9H8Y5|ANKZ1_HUMAN Ankyrin repeat and zinc finger domain-containing protein 1 OS=Homo sapiens OX=9606 GN=ANKZF1 PE=1 SV=1	1	1	1	1	1.1	80926	726	618.53	2742.3	623.53	1318.8	347.78	1328.6	2395.8	0	2992.1	676.54
Q9HCB6	Spondin-1	SPON1	sp|Q9HCB6|SPON1_HUMAN Spondin-1 OS=Homo sapiens OX=9606 GN=SPON1 PE=1 SV=2	1	2	2	2	2.2	90973	807	3998.8	3361.3	1584.3	1389.7	746.66	6112.2	1727.5	2872.1	3769.6	1875.8
Q9NW13	RNA-binding protein 28	RBM28	sp|Q9NW13|RBM28_HUMAN RNA-binding protein 28 OS=Homo sapiens OX=9606 GN=RBM28 PE=1 SV=3	1	2	2	2	4.3	85737	759	487.84	3004.5	199.28	1336.8	614.51	6486.9	657.89	1086.5	911.64	1465.7
Q9P1W8;O00241	Signal-regulatory protein gamma;Signal-regulatory protein beta-1	SIRPG;SIRPB1	sp|Q9P1W8|SIRPG_HUMAN Signal-regulatory protein gamma OS=Homo sapiens OX=9606 GN=SIRPG PE=1 SV=3;sp|O00241|SIRB1_HUMAN Signal-regulatory protein beta-1 OS=Homo sapiens OX=9606 GN=SIRPB1 PE=1 SV=5	2	1	1	1	2.6	42497	387	0	0	0	0	0	0	0	0	0	0
Q9P2S2	Neurexin-2	NRXN2	sp|Q9P2S2|NRX2A_HUMAN Neurexin-2 OS=Homo sapiens OX=9606 GN=NRXN2 PE=2 SV=1	1	1	1	1	0.5	184.98	1712	532.13	534.3	0	564.51	130.14	451.04	222.44	604.55	461.88	419.86
Q9UBM4	Opticin	OPTC	sp|Q9UBM4|OPT_HUMAN Opticin OS=Homo sapiens OX=9606 GN=OPTC PE=1 SV=1	1	2	2	2	9.3	37.26	332	0	0	0	0	0	0	0	137.06	0	0
Q9UIF8	Bromodomain adjacent to zinc finger domain protein 2B	BAZ2B	sp|Q9UIF8|BAZ2B_HUMAN Bromodomain adjacent to zinc finger domain protein 2B OS=Homo sapiens OX=9606 GN=BAZ2B PE=1 SV=3	1	1	1	1	0.4	240.46	2168	598.06	3012	658.21	2172	788.07	7672.8	774.91	2032.4	3161.3	2739.8
Q9UKU6	Thyrotropin-releasing hormone-degrading ectoenzyme	TRHDE	sp|Q9UKU6|TRHDE_HUMAN Thyrotropin-releasing hormone-degrading ectoenzyme OS=Homo sapiens OX=9606 GN=TRHDE PE=2 SV=1	1	1	1	1	1.5	117	1024	0	0	0	0	0	0	0	0	0	0
Q9UPN9	E3 ubiquitin-protein ligase TRIM33	TRIM33	sp|Q9UPN9|TRI33_HUMAN E3 ubiquitin-protein ligase TRIM33 OS=Homo sapiens OX=9606 GN=TRIM33 PE=1 SV=3	1	1	1	1	0.8	122.53	1127	760.62	2281.7	526.4	790.12	327.54	1049.5	598.71	0	566.09	298.26
Q9Y5W5	Wnt inhibitory factor 1	WIF1	sp|Q9Y5W5|WIF1_HUMAN Wnt inhibitory factor 1 OS=Homo sapiens OX=9606 GN=WIF1 PE=1 SV=3	1	1	1	1	3.4	41527	379	312.03	0	0	0	0	319.71	0	0	203.36	0
Q9Y6R7	IgGFc-binding protein	FCGBP	sp|Q9Y6R7|FCGBP_HUMAN IgGFc-binding protein OS=Homo sapiens OX=9606 GN=FCGBP PE=1 SV=3	1	4	4	4	0.8	572.01	5405	702.69	3863.2	279.59	863.2	173.74	9080.2	142.41	2973.1	2909.1	1034
