# Supplementary material for: Proteomics Analyses of Small Extracellular Vesicles of Aqueous Humor: Identification and Validation of GAS6 and SPP1 as Glaucoma Markers
Source: Int J Mol Sci. 2024 Jun 26;25(13):6995. doi: 10.3390/ijms25136995 (PMC11241616; doi:10.3390/ijms25136995)
Supplement: Supplementary file 1 [file ijms-25-06995-s001.zip › Supplementary Table S4 IJMS.xlsx]

## Sheet: Supplementary Table S4
Supplementary Table S4. Antibodies used in the study for validation of the results.
Primary antibodies
Target Protein	Source	Clonality	Dilution	Application	Manufacturer	Reference
APLP2	Rabbit	Polyclonal	1:250	WB	CUSABIO	CSB-PA000903
AHSG	Rabbit	Polyclonal	1:1000	WB	Elabscience	E-AB-14547
FGB	Rabbit	Polyclonal	1:1000	WB	Elabscience	E-AB-40405
SPP1	Rabbit	Polyclonal	1:1000	WB	ProteinTech	22952-1-AP
GAS6	Rabbit	Polyclonal	1:1000	WB	AvivaSystem	ARP60973_P050
APOA1	Rabbit	Polyclonal	1:250	WB	ProteinTech	66206-1-AP
DBF4B	Rabbit	Polyclonal	1:1000	WB	AvivaSystem	ARP70104_P050
FGB	Rabbit	Polyclonal	1:1000	WB	ProteinTech	20645-1-AP
SERPINA1	Rabbit	Polyclonal	1:1000	WB	Elabscience	E-AB-15449
SPTA1	Rabbit	Polyclonal	1:1000	WB	Elabscience	E-AB-19527
Secondary antibodies
Secondary antibody	Source	Clonality	Dilution	Application	Manufacturer	Reference
HRP-Anti-rabbit IgG	Goat	Polyclonal	1:1000	WB	Sigma-Aldrich	A4416
HRP-Anti-mouse IgG	Goat	Polyclonal	1:1000	WB	Sigma-Aldrich	A0545
